# Supplementary material for: Preparation of Thifluzamide Polylactic Acid Glycolic Acid Copolymer Microspheres and Its Effect on the Growth of Cucumber Seedlings
Source: Int J Mol Sci. 2023 Jun 14;24(12):10121. doi: 10.3390/ijms241210121 (PMC10299088; doi:10.3390/ijms241210121)
Supplement: Supplementary file 1 [file ijms-24-10121-s001.zip]

Archive with 1 entries (1 files):
- ijms-2401926-supplementary.pdf
